# Supplementary material for: Body Composition Architecture and Injury Topology in Physically Active Young Adults: A Tanglegram-Based Cophylogenetic Approach
Source: J Clin Med. 2026 Jun 16;15(12):4678. doi: 10.3390/jcm15124678 (PMC13301194; doi:10.3390/jcm15124678)
Supplement: Supplementary file 1 [file jcm-15-04678-s001.zip]

Archive with 1 entries (1 files):
- jcm-4369348-supplementary.pdf
